# Supplementary material for: Printed Ag Mesh Electrodes with Enhanced Adhesion on Diverse Substrates for Transparent Heater Applications
Source: Nanomaterials (Basel). 2025 Nov 5;15(21):1681. doi: 10.3390/nano15211681 (PMC12609140; doi:10.3390/nano15211681)
Supplement: Supplementary file 1 [file nanomaterials-15-01681-s001.zip]

Archive with 1 entries (1 files):
- nanomaterials-3947011-supplementary.pdf
